# Supplementary material for: Effects of three different probiotics of Tibetan sheep origin and their complex probiotics on intestinal damage, immunity, and immune signaling pathways of mice infected with Clostridium perfringens type C
Source: Front Microbiol. 2023 Apr 17;14:1177232. doi: 10.3389/fmicb.2023.1177232 (PMC10149710; doi:10.3389/fmicb.2023.1177232)
Supplement: Supplementary file 2 [file Table_2.XLSX]

## Sheet: Sheet1
描述
		Number of cases	Average value	Standard Deviation	Standard Error	95% confidence interval of the mean		Minimum value	Maximum value
						Lower limit	upper limit
NC	1	8	19.245	1.78575	0.631359	17.7521	20.7379	15.98	21.34
	2	8	21.4225	1.81867	0.642997	19.9021	22.9429	17.92	23.46
	3	8	23.25	1.61107	0.569599	21.9031	24.5969	19.97	24.62
	4	8	24.585	1.82329	0.644632	23.0607	26.1093	21.49	26.83
	5	8	25.8025	2.26328	0.800191	23.9103	27.6947	22.29	29.14
	6	8	26.5063	2.33765	0.826486	24.5519	28.4606	22.86	29.67
	7	8	27.3825	1.93862	0.685406	25.7618	29.0032	23.98	30.82
	8	8	27.7175	1.55264	0.54894	26.4195	29.0155	25.38	30.26
	9	8	27.8188	1.54378	0.54581	26.5281	29.1094	25.87	30.46
	10	8	27.6025	1.18792	0.419995	26.6094	28.5956	26.1	29.53
	11	8	27.2037	1.16057	0.410322	26.2335	28.174	25.76	29.23
	12	8	27.1763	1.1869	0.419634	26.184	28.1685	25.52	28.95
	13	8	27.3475	1.0814	0.382332	26.4434	28.2516	25.85	29.35
	14	8	27.1425	0.966167	0.341592	26.3348	27.9502	25.67	29.03
	Total	112	25.7287	3.00392	0.283844	25.1663	26.2912	15.98	30.82
CPC	1	8	18.235	0.846218	0.299183	17.5275	18.9425	16.95	19.26
	2	8	19.9513	1.09152	0.38591	19.0387	20.8638	18.39	21.63
	3	8	21.3125	1.09401	0.38679	20.3979	22.2271	19.91	22.88
	4	8	22.2888	0.887508	0.313781	21.5468	23.0307	20.84	23.75
	5	8	23.085	1.00402	0.354975	22.2456	23.9244	22.23	24.7
	6	8	22.8625	1.45745	0.515287	21.644	24.081	20.83	24.95
	7	8	22.8025	2.21397	0.782756	20.9516	24.6534	19.26	26.79
	8	8	22.2575	2.55255	0.902464	20.1235	24.3915	18.39	26.96
	9	8	22.0112	3.11335	1.10074	19.4084	24.6141	17.21	26.19
	10	8	21.1475	2.74026	0.96883	18.8566	23.4384	16.48	24.59
	11	8	20.7425	2.88631	1.02047	18.3295	23.1555	16.19	24.51
	12	8	21.01	3.2499	1.14901	18.293	23.727	15.38	25.42
	13	8	21.425	3.74436	1.32383	18.2946	24.5554	14.4	25.52
	14	8	21.6462	3.38118	1.19543	18.8195	24.473	15.32	25.96
	Total	112	21.4841	2.56895	0.242743	21.0031	21.9651	14.4	26.96
EDC	1	8	18.4537	1.73323	0.612789	17.0047	19.9028	16.24	21.23
	2	8	20.1588	2.27563	0.804555	18.2563	22.0612	16.65	23.92
	3	8	21.6013	1.67368	0.591736	20.202	23.0005	18.63	23.33
	4	8	22.5912	1.92133	0.679294	20.985	24.1975	18.45	24.32
	5	8	23.3175	2.81687	0.995913	20.9625	25.6725	18.1	26.89
	6	8	23.4163	3.62578	1.28191	20.385	26.4475	16.9	27.7
	7	8	23.195	3.91943	1.38573	19.9183	26.4717	17.1	26.94
	8	8	22.3038	4.33108	1.53127	18.6829	25.9246	17.24	27.16
	9	8	21.8625	4.9093	1.7357	17.7582	25.9668	15.16	26.91
	10	8	22.745	5.77756	2.04267	17.9148	27.5752	15.98	31.58
	11	8	23.6825	5.71125	2.01923	18.9078	28.4572	15.64	32.74
	12	8	23.5637	5.38003	1.90213	19.0659	28.0616	16.45	33.03
	13	8	24.8775	5.31747	1.88001	20.432	29.323	17.22	33.27
	14	8	25.47	4.76886	1.68605	21.4831	29.4569	18.43	33.85
	Total	112	22.6599	4.25965	0.402499	21.8623	23.4575	15.16	33.85
EF	1	8	19.0725	1.8857	0.666694	17.496	20.649	16.07	21.25
	2	8	20.8025	1.82417	0.644941	19.2775	22.3275	18.41	23.34
	3	8	22.235	1.39373	0.492758	21.0698	23.4002	20.36	24.68
	4	8	23.255	2.42692	0.858046	21.226	25.284	20.49	26.44
	5	8	22.6787	2.2886	0.809141	20.7654	24.5921	17.86	25.86
	6	8	23.4875	2.49023	0.880428	21.4056	25.5694	18.35	26.9
	7	8	22.9987	3.84524	1.3595	19.784	26.2135	16.02	27.31
	8	8	22.925	3.9652	1.40191	19.61	26.24	16.08	27
	9	8	22.4075	4.35586	1.54003	18.7659	26.0491	15.21	28.3
	10	8	22.6962	5.89919	2.08568	17.7644	27.6281	13.98	31.27
	11	8	22.9175	5.31118	1.87779	18.4772	27.3578	15.74	30.55
	12	8	23.6287	4.28876	1.51631	20.0433	27.2142	16	30.25
	13	8	23.83	3.99542	1.41259	20.4897	27.1703	17.32	30.55
	14	8	24.6962	3.6916	1.30518	21.61	27.7825	18.65	29.95
	Total	112	22.6879	3.67707	0.34745	21.9995	23.3764	13.98	31.27
BS	1	8	17.4775	1.06868	0.377836	16.5841	18.3709	16.02	19.38
	2	8	19.2575	1.30865	0.462678	18.1634	20.3516	17.57	21.5
	3	8	20.6238	1.69266	0.598447	19.2086	22.0389	17.83	23.81
	4	8	21.615	2.30987	0.816661	19.6839	23.5461	16.88	24.29
	5	8	21.8513	2.55484	0.903271	19.7154	23.9871	16.85	25.69
	6	8	22.0813	3.3586	1.18744	19.2734	24.8891	16.02	27.59
	7	8	22.0675	4.1022	1.45035	18.638	25.497	15.91	29.36
	8	8	21.1787	3.78072	1.33669	18.018	24.3395	15.12	27.73
	9	8	21.1475	3.99779	1.41343	17.8053	24.4897	14.16	26.61
	10	8	21.5963	3.93224	1.39026	18.3088	24.8837	14.98	26.72
	11	8	22.1537	3.63538	1.2853	19.1145	25.193	16.56	27.11
	12	8	22.9525	3.38621	1.19721	20.1216	25.7834	17.63	27.98
	13	8	23.6275	2.90949	1.02866	21.1951	26.0599	18.75	28.47
	14	8	24.15	2.74485	0.970453	21.8552	26.4448	20.07	28.92
	Total	112	21.5557	3.3169	0.313417	20.9347	22.1768	14.16	29.36
LS	1	8	18.5763	1.3879	0.490695	17.4159	19.7366	16.52	20.65
	2	8	20.345	1.56497	0.553302	19.0366	21.6534	18.25	22.54
	3	8	21.7037	1.29275	0.457056	20.623	22.7845	20.36	23.95
	4	8	22.62	1.38168	0.488496	21.4649	23.7751	20.71	24.39
	5	8	23.1312	3.00317	1.06178	20.6205	25.642	18.93	26.69
	6	8	23.1088	3.40652	1.20439	20.2608	25.9567	18.09	28.53
	7	8	23.0625	3.34512	1.18268	20.2659	25.8591	18.27	26.74
	8	8	22.4125	4.46379	1.57819	18.6807	26.1443	17.72	28.6
	9	8	22.0575	4.51039	1.59466	18.2867	25.8283	17.01	28.72
	10	8	22.4975	5.80392	2.05199	17.6453	27.3497	15.53	31.91
	11	8	22.9725	5.98865	2.11731	17.9659	27.9791	14.92	31.96
	12	8	23.61	4.80803	1.69989	19.5904	27.6296	16.71	30.97
	13	8	24.0025	4.32256	1.52826	20.3887	27.6163	17.53	31.04
	14	8	24.3825	4.41778	1.56192	20.6891	28.0759	17.69	31.67
	Total	112	22.463	3.92504	0.370881	21.7281	23.198	14.92	31.96
MC	1	8	18.1525	1.40225	0.495771	16.9802	19.3248	16.18	20.18
	2	8	19.8663	1.68845	0.596956	18.4547	21.2778	17.29	21.67
	3	8	21.3525	2.45921	0.869462	19.2966	23.4084	16.81	24.09
	4	8	22.3175	2.43172	0.859744	20.2845	24.3505	18.68	25.48
	5	8	22.9638	2.78079	0.983158	20.639	25.2885	19.19	27.35
	6	8	22.9813	3.02923	1.07099	20.4488	25.5137	19.59	28.31
	7	8	22.8675	3.11822	1.10246	20.2606	25.4744	17.2	27.43
	8	8	22.2437	2.57869	0.911704	20.0879	24.3996	18.69	25.42
	9	8	21.9488	2.96653	1.04883	19.4687	24.4288	18.56	26.07
	10	8	22.6363	3.75961	1.32922	19.4931	25.7794	17.63	27.71
	11	8	23.1325	4.4551	1.57512	19.4079	26.8571	16.05	29.08
	12	8	23.8613	4.05516	1.43372	20.471	27.2515	17.65	29.31
	13	8	24.1687	3.47014	1.22688	21.2676	27.0699	19.13	28.59
	14	8	24.72	3.1309	1.10694	22.1025	27.3375	19.48	28.22
	Total	112	22.3723	3.31674	0.313402	21.7513	22.9933	16.05	29.31
