# Supplementary material for: Effects of three different probiotics of Tibetan sheep origin and their complex probiotics on intestinal damage, immunity, and immune signaling pathways of mice infected with Clostridium perfringens type C
Source: Front Microbiol. 2023 Apr 17;14:1177232. doi: 10.3389/fmicb.2023.1177232 (PMC10149710; doi:10.3389/fmicb.2023.1177232)
Supplement: Supplementary file 3 [file Table_3.XLSX]

## Sheet: Sheet1
描述
			个案数	Average value	Standard Deviation	Standard Error	95% confidence interval of the mean		Minimum value	Maximum value
							下限	上限
villus height	1		6	240.75	10.4869	4.28126	229.745	251.755	225	253
	2		6	1.33333	2.16025	0.881917	-0.933707	3.60037	0	5
	3		6	227	12.182	4.97326	214.216	239.784	210	245
	4		6	251.6	23.1223	9.43963	227.335	275.865	224	284
	5		6	237.6	48.4793	19.7916	186.724	288.476	188	321
	6		6	260	29.0379	11.8547	229.527	290.473	217	305
	7		6	259.2	30.5575	12.475	227.132	291.268	217	306
	8		6	241.25	18.6273	7.60455	221.702	260.798	210	263
	Total		48	214.842	85.5805	12.3525	189.992	239.692	0	321
crypt depth	1		6	188.667	6.37704	2.60342	181.974	195.359	183	199
	2		6	0.166667	0.408248	0.166667	-0.261764	0.595097	0	1
	3		6	189.678	10.0404	4.09898	179.142	200.215	176	205
	4		6	211.2	34.8103	14.2113	174.669	247.731	166	267
	5		6	202.8	49.2723	20.1153	151.092	254.508	151	287
	6		6	228.4	34.9548	14.2702	191.717	265.083	184	289
	7		6	231.8	31.4159	12.8255	198.831	264.769	184	267
	8		6	198.8	20.6533	8.43169	177.126	220.474	167	225
	Total		48	181.439	75.5506	10.9048	159.501	203.377	0	289
villus height/crypt depth	1		6	1.28128	0.103971	0.0424461	1.17217	1.39039	1.20513	1.47904
	2		0
	3		6	1.16842	0.0335619	0.0137016	1.1332	1.20364	1.1086	1.20213
	4		6	1.20302	0.0972348	0.0396959	1.10098	1.30506	1.06367	1.36747
	5		6	1.23539	0.163458	0.0667316	1.06385	1.40693	1.11847	1.55645
	6		6	1.20744	0.166677	0.0680454	1.03252	1.38236	1.05536	1.512
	7		6	1.1938	0.07156	0.0292143	1.1187	1.2689	1.12393	1.32584
	8		6	1.1926	0.0560613	0.0228869	1.13377	1.25144	1.13773	1.27053
	Total		42	1.21171	0.106965	0.0165051	1.17837	1.24504	1.05536	1.55645
Muscle thickness	1		6	73.25	15.1847	6.19913	57.3146	89.1854	57	99
	2		6	60.8333	17.7698	7.2545	42.185	79.4816	43	88
	3		6	62	8.09938	3.30656	53.5002	70.4998	54	76
	4		6	81.5	21.0879	8.6091	59.3696	103.63	57	113
	5		6	71.75	10.8247	4.41918	60.3901	83.1099	56	89
	6		6	72	9.50789	3.88158	62.0221	81.9779	59	84
	7		6	78.6	14.4859	5.91383	63.398	93.802	56	99
	8		6	79	8.17313	3.33667	70.4228	87.5772	65	88
	Total		48	72.3667	14.6974	2.12138	68.099	76.6343	43	113
