# Supplementary material for: Effects of three different probiotics of Tibetan sheep origin and their complex probiotics on intestinal damage, immunity, and immune signaling pathways of mice infected with Clostridium perfringens type C
Source: Front Microbiol. 2023 Apr 17;14:1177232. doi: 10.3389/fmicb.2023.1177232 (PMC10149710; doi:10.3389/fmicb.2023.1177232)
Supplement: Supplementary file 4 [file Table_4.XLSX]

## Sheet: Sheet1
描述
			个案数	Average value	Standard Deviation	Standard Error	95% confidence interval of the mean		Minimum value	Maximum value
							Lower limit	upper limit
villus height	1		6	293.4	43.6009	17.8	247.644	339.156	252	355
	2		6	0.333333	0.816497	0.333333	-0.523527	1.19019	0	2
	3		6	240.75	44.328	18.0968	194.231	287.269	156	274
	4		6	279.333	95.5315	39.0006	179.079	379.587	158	366
	5		6	285	94.8557	38.7247	185.455	384.545	178	423
	6		6	288.25	42.6049	17.3934	243.539	332.961	237	366
	7		6	236	17.2047	7.02377	217.945	254.055	217	266
	8		6	308.2	54.9851	22.4476	250.497	365.903	243	389
	Total		48	241.408	109.222	15.7649	209.693	273.123	0	423
crypt depth	1		6	251.4	46.8214	19.1147	202.264	300.536	211	326
	2		6	0.333333	0.816497	0.333333	-0.523527	1.19019	0	2
	3		6	199.5	39.7278	16.2188	157.808	241.192	125	235
	4		6	233.333	87.1749	35.589	141.849	324.818	125	321
	5		6	229.2	73.9686	30.1976	151.575	306.825	152	316
	6		6	228.2	56.757	23.171	168.637	287.763	145	321
	7		6	193	19.4833	7.95403	172.554	213.446	167	225
	8		6	238.5	67.8403	27.6957	167.306	309.694	136	322
	Total		48	196.683	92.8845	13.4067	169.712	223.654	0	326
villus height/crypt depth	1		6	1.2141	0.0382175	0.0156022	1.17399	1.25421	1.15315	1.2654
	2		0
	3		6	1.19083	0.0328602	0.0134151	1.15635	1.22532	1.13617	1.22581
	4		6	1.21353	0.0633049	0.0258441	1.1471	1.27997	1.14019	1.30075
	5		6	1.19301	0.0502172	0.0205011	1.14031	1.24571	1.11905	1.27143
	6		6	1.19619	0.0615957	0.0251463	1.13155	1.26083	1.14019	1.29655
	7		6	1.20318	0.0487515	0.0199027	1.15202	1.25434	1.16447	1.2994
	8		6	1.19634	0.0494209	0.020176	1.14448	1.24821	1.14706	1.28365
	Total		42	1.20103	0.047289	0.00729685	1.18629	1.21576	1.11905	1.30075
Muscle thickness	1		6	79.2	11.6	4.73568	67.0265	91.3735	67	99
	2		6	57.2	18.4868	7.54718	37.7993	76.6007	37	89
	3		6	71.25	10.2457	4.1828	60.4978	82.0022	56	84
	4		6	80.2	15.1578	6.18816	64.2928	96.1072	67	108
	5		6	77	5.72713	2.33809	70.9897	83.0103	69	84
	6		6	72.4	9.13455	3.72916	62.8139	81.9861	57	84
	7		6	79.6	6.40625	2.61534	72.8771	86.3229	69	88
	8		6	81.6667	10.0333	4.09607	71.1374	92.1959	67	94
	Total		48	74.8146	13.0914	1.88958	71.0132	78.6159	37	108
